# Supplementary material for: SARS-CoV-2 Neutralizing Antibodies in Three African Countries Following Multiple Distinct Immune Challenges
Source: Vaccines (Basel). 2024 Mar 27;12(4):363. doi: 10.3390/vaccines12040363 (PMC11054809; doi:10.3390/vaccines12040363)
Supplement: Supplementary file 1 [file vaccines-12-00363-s001.zip]

Archive with 1 entries (1 files):
- vaccines-2908818-supplementary.pdf
